# Supplementary material for: Diverse Forage Enhances the Antimicrobial Potency of Australian Honey
Source: Microbiologyopen. 2026 Feb 23;15(1):e70238. doi: 10.1002/mbo3.70238 (PMC12929673; doi:10.1002/mbo3.70238)
Supplement: Supplementary file 1 — Supporting Table S1: All activity, physical, and chemical property data. [file MBO3-15-e70238-s001.xlsx]

## Sheet: All Data
ID		SAMPLE DETAILS						ANTIMICROBIAL ACTIVITY					PHYSICAL AND CHEMICAL COMPOSITION
		Floral Source	Scientific Name	Town	State	Date of Extraction		Staphylococcus aureus (Gram Positive)		Escherichia coli (Gram Negative)			Bioactive Properties							Quality and Composition								Sugars												Organic Acids
													H2O2 at 2 hours (ppm)	Phenolics Content by FBBB (mg GAE/ kg)	Antioxidant Activity by FRAP (µmol Fe2+/kg)	Colour Intensity (mAU)	Methylglyoxal (mg/ kg)	Dihydroxyacetone (mg/ kg)		Water Content (g/ 100g)	Water Insoluble Solids (g/ 100g)	Electrical Conductivity (mS/ cm)	Free Acidity (mEq/ kg)	pH	Hydroxymethylfurfural (mg/ kg)	Diastase Acivity (Schade units/ g)		Fructose (g/ 100g)	Glucose (g/ 100g)	Fructose + Glucose (g/ 100g)	Sucrose (g/ 100g)	Gentiobiose (g/ 100g)	Maltose (g/ 100g)	Maltotriose (g/ 100g)	Mannose (g/ 100g)	Melezitose (g/ 100g)	Raffinose (g/ 100g)	Turanose (g/ 100g)		Acetic Acid (mg/ kg)	Citric Acid (mg/ kg)	Formic Acid (mg/ kg)	Fumaric Acid (mg/ kg)	Lactic Acid (mg/ kg)	Malic Acid (mg/ kg)	Pyruvic Acid (mg/ kg)	Quinic Acid (mg/ kg)	Succinic Acid (mg/ kg)
								TA (% w/w)	NPA (% w/w)	TA (% w/w)	NPA (% w/w)																					gentiobiose	maltose	maltotriose	mannose	melezitose	raffinose	mannose		acetic acid	citric acid	formic acid	fumaric acid	lactic acid	malic acid	pyruvic acid	quinic acid	succinic acid
																																gentiobiose	maltose	maltotriose	mannose	melezitose	raffinose	mannose		acetic acid	citric acid	formic acid	fumaric acid	lactic acid	malic acid	pyruvic acid	quinic acid	succinic acid
BIRP001		Tea Tree	Melaleuca alternifolia	Pilliga Forest	NSW	2021-10-11		15	>30	15	>30		5	99.293	587.045	517.333	0	0		16.6	0.114491	0.341653	15.6	4.1	2.2371	28.2738		40.1743	32.8312	73.0056	<0.5	0	0.95838	0	0	0	0.32768	0		14.2433	0	56.3961	0	18.2484	0	17.514	0	10.5594
BIRP002		Unknown	Unknown	Unknown	NSW	2020-11-30		15	>30	15	>30		5	63.9856	475.197	408	0	0		14.8	0.0264979	0.167322	9	4.13	13.8983	14.8788		43.7999	24.8545	68.6544	<0.5	0	1.3377	0	0	0	0.41733	0		14.7492	0	21.0378	0	20.8758	0	13.929	0	5.0906
BIRP003		Tea Tree	Melaleuca alternifolia	Pilliga Forest	NSW	2021-09-21		10	25	10	30		0	93.0781	747.812	584.333	42	303		14.8	0.415481	0.212431	11.6	4.09	3.26421	13.4688		45.2974	24.0909	69.3883	5.86668	0	1.6755	0	0	0	0.27772	0		17.3909	0	54.9522	0	39.8006	0	15.6246	0	6.7946
BIRP004		Mugga Ironbark	Eucalyptus sideroxylon	Pilliga Forest	NSW	2021-11-01		10	20	10	20		5	104.607	727.409	534	105	811		15.2	0.0849907	0.314807	14	4.31	1.3021	21.6468		42.3507	30.0864	72.5	0.849684	0	0.79296	0	0	0	0.27364	0		26.0407	0	69.2824	0	98.6243	0	30.704	0	7.7814
BIRP005		Grey Ironbark	Eucalyptus paniculata	Bateman's Bay	NSW	2022-01-01		15	>30	15	>30		0	55.429	572.05	266.333	0	0		17	0.0359941	0.314059	17	3.83	2.97818	14.1738		38.665	30.2943	68.9593	1.39863	0	0.71833	0	0	0	0.12533	0		12.8615	0	17.4387	5.0772	16.8393	0	13.6144	0	8.9706
BIRP006		Blakely's Red Gum	Eucalyptus blakelyi	Cootamundra	NSW	2021-12-01		10	>30	10	25		10	73.533	655.875	346.333	0	0		15.2	0.0649935	0.679484	11.2	4.44	<1.0	25.6794		38.6204	31.9801	70.6004	0.955749	0	0.96972	0	0	0	0.28477	0		32.5451	0	29.4443	0	10.8701	0	18.7581	0	8.6627
BIRP007		Canola	Brassica napus	Beckom	NSW	Unknown		15	>30	15	25		15	33.542	502.974	289.333	0	0		17.2	0.0459984	0.187771	9.8	4.11	2.31872	26.0742		37.631	38.375	76.006	<0.5	0	1.0993	0	0	0	0.31604	0		18.4107	0	29.0659	0	0	0	12.6909	0	5.05
BIRP008		Needlebark (Bastard Tallowwood)	Eucalyptus planchoniana	Grafton	NSW	Unknown		10	>30	10	25		0	92.2675	606.711	478	22	51		17.2	0.0279947	0.527041	13.2	4.59	2.21529	13.8072		39.406	28.8729	68.2789	<0.5	0	0.98967	0	0	0	0.35875	0		49.2199	0	61.1342	0	36.4373	0	17.3211	0	19.3421
BIRP009		Southern Blue Gum	Eucalyptus bicostata	Strathbogie	VIC	2022-02-14		10	25	10	25		0	107.76	632.276	544.333	0	0		15.4	0.0624875	0.567995	13.4	4.54	2.6829	29.7684		39.4278	30.0382	69.4	<0.5	0	0.69339	0	0	0	0.47593	0		70.9325	0	54.7114	0	51.2273	0	25.3063	0	9.8035
BIRP010		Christmas Mallee	Eucalyptus socialis	Balranald	NSW	2022-01-24		10	>30	10	30		0	106.408	688.569	458	11	3		13.4	0.0324987	0.273129	14.2	4.11	4.4499	25.3974		40.0195	30.7888	70.8083	0.503492	0	1.1902	0	0	0	0.29127	0		15.345	0	27.1915	0	19.8098	0	22.5868	0	6.4943
BIRP011		River Red Gum	Eucalyptus camaldulensis	Robinvale	VIC	2021-01-22		10	>30	10	>30		5	116.857	637.684	510.333	17	0		14	0.0264939	0.278626	10	4.11	2.3736	23.3106		39.6717	30.4793	70.151	0.946949	0	0.90001	0	0	0	0.30587	0		12.0345	0	21.8334	0	23.1903	0	25.3685	0	6.1404
BIRP012		Orange Blossom / White Mallee	Citrus sinensis / Eucalyptus dumosa	Gol Gol	NSW	2021-11-05		10	>30	10	>30		5	68.9394	496.583	409.667	20	0		15.6	0.108479	0.17827	11	4.02	4.53452	13.8918		38.8825	33.0099	71.8924	<0.5	0	0.72134	0	0	0	0.19582	0		15.8003	53.5208	21.4716	0	22.5875	0	19.1292	0	0
BIRP013		Green Mallee	Eucalyptus viridis	Tullamore	NSW	Unknown		10	30	10	30		5	81.9995	608.923	421.667	0	0		16.4	0.0339935	0.426687	9.8	4.27	2.36956	16.317		39.9571	31.2333	71.1904	1.10078	0	0.63893	0	0	0	0.18019	0		27.9434	0	31.4286	0	24.1554	0	16.4157	0	5.9994
BIRP014		Yellow Box	Eucalyptus melliodora	Bathurst	NSW	Unknown		15	>30	15	>30		5	151.624	679.966	610.667	0	0		15.6	0.287899	0.388436	14.8	4.04	7.00893	19.278		41.1821	28.0564	69.3	0.705437	0	0.67669	0	0	0	0.19881	0		13.1397	0	27.3176	5.741	13.6391	0	21.669	0	9.856
BIRP015		White Mallee	Eucalyptus dumosa	Unknown	NSW	Unknown		25	>30	20	>30		0	138.744	516.986	448.667	0	0		19.4	0.329485	0.258831	17.2	3.75	10.2328	17.586		37.7853	32.899	70.6843	<0.5	0	0.63732	0	0	0	0.10925	0		17.7444	0	19.3124	0	22.9973	0	20.1663	0	16.0259
BIRP016		Blakely's Red Gum	Eucalyptus blakelyi	Tullamore	NSW	Unknown		20	>30	15	>30		0	97.9419	610.152	524.333	0	0		17	0.221989	0.275644	17.4	3.81	14.282	20.1804		37.378	32.6606	70.1	<0.5	0	0.77695	0	0	0	0.19672	0		11.0547	0	37.8062	0	23.7234	0	23.0348	0	18.1914
BIRP017		Blakely's Red Gum	Eucalyptus blakelyi	Unknown	NSW	Unknown		20	>30	15	>30		0	134.871	698.648	618	0	0		16	0.136492	0.324806	20.4	4.06	13.264	19.2498		39.8963	29.186	69.0822	<0.5	0	1.1719	0	0	0	0.18115	0		15.8282	0	35.2373	5.3317	24.1746	0	23.4592	0	11.8641
BIRP018		Orange Blossom	Citrus sinensis	Griffith	NSW	2021-10-27		15	>30	15	>30		0	6.16077	358.923	148.333	0	0		15.2	0.045498	0.13072	8.6	4.15	4.96331	8.421		37.3167	30.5489	67.8	8.13797	0	2.0199	0	0	0	0.20216	0		0	93.0603	21.6091	0	0	0	10.0113	0	0
BIRP019		Christmas Mallee	Eucalyptus socialis	Euabalong West	NSW	2022-01-24		15	30	20	25		0	92.2675	486.75	509.333	8	0		14.6	0.0349939	0.555111	8.2	4.81	1.40187	21.3084		40.4607	29.1991	69.6598	<0.5	0	0.84224	0	0	0	0.37207	0		38.0799	0	59.8138	0	48.2851	0	21.1868	0	8.2302
BIRP020		Yellow Box	Eucalyptus melliodora	Pilliga Forest	NSW	Unknown		10	30	10	25		10	110.372	716.347	555.333	22	75		15.4	0.0649925	0.346979	14.8	4.15	5.60705	19.842		38.865	30.2852	69.1502	<0.5	0	0.72033	0	0	0	0.18488	0		15.1116	0	55.7708	0	17.1323	0	17.5483	0	12.8681
BIRP021		Yellow Box	Eucalyptus melliodora	Pilliga Forest	NSW	Unknown		10	30	10	25		0	100.554	711.431	566	25	76		16.2	0.0299985	0.395299	16.8	4.13	7.26912	18.4884		38.7707	28.0143	66.785	<0.5	0	0.97526	0	0	0	0.31523	0		13.8201	82.0354	44.5923	0	28.7421	0	31.011	0	13.998
BIRP022		Yellow Box	Eucalyptus melliodora	Pilliga Forest	NSW	Unknown		10	>30	10	25		20	105.508	637.684	572	6	40		15.6	0.0514951	0.333031	16.6	4.06	6.30526	19.1088		38.9496	30.5299	69.4	0.479496	0	0.84606	0	0	0	0.201	0		10.9642	68.5542	40.9548	0	14.0762	0	20.3968	0	12.8837
BIRP023		Spotted Gum	Corymbia maculata	Bateman's Bay	NSW	2022-05-20		15	30	15	25		0	121.72	820.329	548.333	2	0		17.2	0.0479942	1.91122	37	4.39	<1.0	28.2174		43.8436	27.5835	71.4271	<0.5	0	0.58249	0	0	0	0.15879	0		41.3043	59.3572	46.7826	6.6194	217.284	0	37.2743	0	28.5888
BIRP024		Unknown	Unknown	Unknown	NSW	Unknown		10	30	10	30		0	111.633	674.066	452	0	0		16	0.0219958	0.328298	13.6	4.11	4.01179	14.2866		39.8686	28.2885	68.1571	0.686352	0	1.1939	0	0	0	0.37572	0		14.8123	0	32.1407	0	18.2818	0	17.2221	0	9.9739
BIRP025		Unknown	Unknown	Unknown	NSW	Unknown		10	>30	10	25		20	121.63	710.693	538.333	0	0		17.2	0.0219973	0.526133	17.8	4.19	1.64827	27.6708		41.4116	27.1874	68.5991	0.487514	0	1.2782	0	0	0	0.34817	0		22.825	0	31.8388	5.9216	37.1964	0	28.2188	0	12.7462
BIRP026		Unknown	Unknown	Unknown	NSW	Unknown		10	>30	10	25		15	103.706	671.116	465.333	0	0		15.8	0.0329985	0.324437	12	4.28	1.74437	16.6272		43.1516	27.2077	70.3593	1.30732	0	0.72218	0	0	0	0.30728	0		20.1522	0	34.7196	0	20.4845	0	16.1963	0	7.7789
BIRP027		Unknown	Unknown	Unknown	NSW	Unknown		10	>30	10	25		15	98.7525	620.477	456.333	0	0		16.4	0.029994	0.381831	14.6	4.13	3.25669	20.4906		39.9024	27.2388	67.1411	0.67973	0	1.4308	0	0	0	0.31794	0		14.4697	0	34.4732	0	27.4216	0	21.8333	0	12.1066
BIRP028		Mixed Urban	N/A	Kiama	NSW	2023-03-18		<5	>30	<5	25		40	99.6532	670.87	756.667	21	87		17.2	<0.02	0.71899	28	4.17	6.89066	26.2998		34.797	30.7145	65.5115	<0.5	0	0.84946	0	0.026757	0	0.36757	0.026757		75.6824	59.2372	20.2849	0	78.012	120.495	28.5415	0	56.3423
BIRP029		Mixed Semi-Rural	N/A	Gerringong	NSW	2023-03-28		<5	>30	<5	25		40	85.5123	654.892	698	0	0		17.6	0.0159986	0.801856	19	4.43	5.79023	35.6232		36.5166	26.1647	62.6813	<0.5	0	1.2817	0	0	0	0.4517	0		61.4169	82.9253	72.2565	0	26.8425	0	21.6781	0	21.2021
BIRP030		Mixed Semi-Rural	N/A	Kiama	NSW	2023-04-03		<5	>30	<5	20		40	132.439	759.612	1003.67	44	149		17.8	<0.02	1.00341	32.4	4.3	5.46878	34.044		33.5957	29.1413	62.737	<0.5	0	0.99111	0	0.032832	0	0	0.032832		49.4625	333.008	46.473	6.6046	182.155	179.025	34.611	0	104.911
BIRP031		Mixed Urban	N/A	Kiama	NSW	Unknown		<5	>30	<5	20		35	127.665	778.54	1027.33	41	137		17.4	<0.02	1.14437	31.2	4.39	4.5752	32.5212		33.0407	27.8212	60.8	<0.5	0	1.668	0	0	0	0	0		39.8611	59.0652	84.0829	8.9886	173.136	258.186	39.8548	0	103.448
BIRP032		Grey Box	Eucalyptus microcarpa	Temora	NSW	2023-04-01		<5	>30	<5	25		45	115.686	660.054	567.667	0	0		16.6	0.0574882	0.539758	14.4	4.36	<1.0	30.6426		39.9034	28.6522	68.5557	0.931092	0	0.74498	0	0	0	0.63424	0		30.2625	0	51.1853	0	30.3416	139.97	20.6669	0	8.6732
BIRP033		Apple Box	Eucalyptus bridgesiana	Cooma	NSW	2023-02-01		10	>30	<5	25		15	146.94	447.173	659.333	10	2		15	0.0659937	0.571804	7	5.21	<1.0	25.1718		37.3008	29.2889	66.5897	4.92212	0	1.0882	0	0	0	0.51466	0		90.4199	0	119.86	5.1351	31.8194	0	19.7776	0	9.6565
BIRP034		White Clover / Tallowwood	Trifolium repens / Eucalyptus microcorys	Oxley Island	NSW	Unknown		<5	>30	<5	25		30	74.7039	617.773	482.667	0	0		17	<0.02	0.416029	24	3.8	2.29113	46.5648		36.8604	32.9469	69.8074	<0.5	0	0.89012	0	0	0	0.20986	0		0	52.6449	17.0962	0	20.0396	0	25.3933	0	9.9016
BIRP035		Yellow Box	Eucalyptus melliodora	Coolamon	NSW	2023-11-29		10	>30	10	25		20	91.1867	563.201	549.667	0	0		15.6	0.038496	0.243298	18.8	3.81	3.16044	44.5452		42.6768	26.4673	69.2	<0.5	0	1.2728	0	0	0	0.21217	0		0	0	20.4704	0	0	0	25.8626	0	6.1438
BIRP036		Snowgum / Weeds	Eucalyptus pauciflora / ?	Jindabyne	NSW	2024-01-15		15	>30	15	25		0	141.446	575.737	623.667	31	23		16.4	0.0479921	0.326784	20.6	4.14	1.99034	43.6884		43.3004	26.7741	70.0745	<0.5	0	0	0	0	0	0.24588	0		24.5884	0	42.8525	0	52.873	0	25.5185	0	10.5872
BIRP037		Grey Ironbark	Eucalyptus paniculata	Paterson	NSW	2024-01-05		10	>30	10	25		20	63.8955	575.737	428	0	0		17.8	0.00499975	0.253901	14.6	4	5.84457	12.2562		35.6831	34.3653	70.1	<0.5	0	0.79757	0	0	0	0.19194	0		0	0	18.3463	0	10.7202	0	13.1297	0	9.1094
BIRP038		Yellow Box	Eucalyptus melliodora	Calala	NSW	2023-11-24		10	>30	<5	>30		15	128.656	795.993	652	0	0		16.6	<0.02	0.348096	18.8	3.97	4.65693	29.7012		39.133	28.922	68	<0.5	0	0.71031	0	0	0	0.23026	0		11.7066	0	23.1455	6.3902	12.3573	0	26.3261	0	11.7852
BIRP039		Jellybush / Tea Tree / Mangrove	Leptospermum liversidgei / Melaleuca sp. / Avicennia marina	Evans Head	NSW	Unknown		10	10	10	10		5	359.955	1274.61	2391.67	279	155		20	<0.02	0.819431	32	4.05	242.641	1.916		53.3014	10.596	63.8974	<0.5	0	0.95856	0	0	0	0	0		59.8705	133.44	138.608	7.3331	106.127	0	33.2423	0	21.8716
BIRP040		Mixed Gum	N/A	Pheasants Nest	NSW	2024-01-01		<5	30	10	20		20	135.321	641.618	715.667	41	49		17.6	<0.02	0.591373	18.4	4.3	3.65348	32.8032		42.2413	27.3452	69.5	<0.5	0	0	0	0	0	0.35336	0		58.7399	0	76.9599	0	90.9816	0	26.5715	0	17.0196
BIRP041		Jellybush / Mixed Gum	Leptospermum liversidgei	Pheasants Nest	NSW	2024-02-01		10	30	10	15		10	153.335	751.5	877	31	68		17.8	0.057978	0.675812	21.4	4.29	3.03119	32.0982		39.712	28.1715	67.8835	<0.5	0	0.86001	0	0	0	0.36758	0		19.0658	78.123	39.1298	0	55.3799	0	23.8159	0	16.4786
BIRP042		Gum-Topped Box / Grey Ironbark	Eucalyptus mollucana / Eucalyptus paniculata	Paterson	NSW	2024-04-04		10	>30	10	25		15	56.0594	542.797	335.667	0	0		16.8	<0.02	0.25118	18.8	3.86	2.75799	19.278		35.7882	40.2335	76.0216	<0.5	0	0.84657	0	0	0	0.18414	0		11.9103	0	13.2026	0	11.0444	0	10.2748	0	7.0244
BIRP043		Grey Ironbark / Rough-Barked Apple	Eucalyptus paniculata / Angophora floribunda	Barnsley	NSW	2024-01-20		<5	>30	<5	25		25	34.803	502.974	302.667	14	141		16	<0.02	0.221869	17.2	4.08	1.90714	21.6468		36.7069	37.1465	73.8	<0.5	0	1.209	0	0	0	0.12526	0		0	0	17.3901	0	16.452	0	11.3266	0	0
BIRP044		Kurrajong	Brachychiton populneus	Wellington	NSW	2024-01-01		<5	>30	10	25		20	85.152	579.671	363.333	0	0		15.6	0.0219995	0.255016	16.2	3.89	5.25075	33.6492		38.7478	34.8925	73.6403	<0.5	0	0	0	0	0	0.18759	0		11.1877	0	30.2216	0	0	0	17.4033	0	8.545
BIRP045		Mixed	N/A	Brunswick Heads	NSW	2024-04-09		<5	>30	<5	25		15	93.0781	691.765	664.333	33	138		18	0.0829975	0.461388	25.2	4.26	23.0393	18.7986		33.3687	34.7333	68.102	<0.5	0	1.6046	0	0	0	0.17288	0		17.9878	75.0483	30.3215	0	23.6306	0	29.7692	0	15.4792
BIRP046		Mixed	N/A	Brunswick Heads	NSW	2024-04-09		<5	>30	<5	25		15	98.9327	723.722	658.333	32	131		18.6	0.0389852	0.474193	24.6	3.9	22.2103	17.868		33.8797	35.5702	69.5	<0.5	0	0	0	0	0	0.17073	0		39.7906	87.3141	68.5619	0	21.2694	0	18.73	0	16.4699
BIRP047		Olive Tea Tree	Leptospermum liversidgei	Port Macquarie	NSW	2024-03-01		10	10	10	10		30	86.413	258.874	590.667	132	643		17.8	0.0249903	0.506704	13.2	4.42	1.53876	15.4851		41.0557	29.2828	70.4	<0.5	0	1.5685	0	0	0	0.18405	0		21.5512	0	105.529	5.8253	60.7461	0	26.6459	0	13.9078
BIRP048		White Box	Eucalyptus albens	Manilla	NSW	2022-08-01		<5	>30	<5	25		20	74.5238	571.067	398.667	4	4		17.2	<0.02	0.530835	20	4.01	19.1072	15.9081		39.4414	26.774	66.2155	<0.5	0	1.2589	0	0	0	0.26626	0		45.0433	0	24.3495	0	25.0056	0	15.3078	0	6.8855
BIRP049		Jellybush	Leptospermum polygalifolium	Taree	NSW	2024-01-01		<5	10	<5	10		25	160.811	897.271	678	341	1102		16.6	0.0859811	0.383659	19	3.99	9.5143	25.7499		41.5145	27.8261	69.3406	<0.5	0	1.6889	0	0	0	0.13612	0		36.3518	0	56.9144	0	66.613	0	40.8186	0	10.41
BIRP050		Broad Leaf Tea Tree	Melaleuca viridiflora	Kempsey	NSW	2024-03-01		10	>30	10	20		25	75.6046	473.476	627.333	25	167		16.8	0.120972	0.320767	15.6	4.04	2.79285	16.9233		36.2733	34.9629	71.3	<0.5	0	0	0	0	0	0.15825	0		33.9719	0	65.8999	0	19.0801	0	10.7213	0	11.8591
BIRP051		Brush Box	Lophostemon confertus	Kempsey	NSW	2024-01-01		10	>30	10	25		10	61.7338	548.206	322	0	0		15.2	0.312984	0.210599	13	3.9	2.43973	14.4135		36.3298	32.1451	68.4	<0.5	0	2.5569	0	0	0	0.21599	0		0	0	14.5206	5.6622	0	0	0	0	7.242
BIRP052		Yellow Box	Eucalyptus melliodora	Barraba	NSW	2021-12-01		15	>30	15	25		5	82.3598	571.067	396	0	0		15.2	0.0379799	0.316641	14.6	4.1	35.1985	13.4265		39.6746	26.3559	66.1	<0.5	0	1.0508	0	0	0	0.26612	0		29.4273	0	66.3174	8.0947	10.6982	0	16.5935	0	8.0215
BIRP053		Grey Ironbark	Eucalyptus paniculata	Kempsey	NSW	2023-01-01		10	>30	10	25		35	68.6692	557.301	326.667	0	0		15.2	0.0229943	0.348312	9.8	4.4	5.12012	9.6477		35.7885	34.0764	69.8649	<0.5	0	1.0213	0	0	0	0.32308	0		57.0692	0	38.4615	0	15.1645	0	17.0265	0	10.1486
BIRP054		Mugga Ironbark	Eucalyptus sideroxylon	Cuttabri	NSW	2023-10-01		10	>30	10	25		15	48.5837	481.588	316.667	0	0		13.6	0.0389864	0.514054	15.8	4.54	5.3474	6.1048		37.3436	35.4755	72.8192	2.12505	0	2.4145	0	0	0	0.1331	0		26.2186	0	14.7237	0	14.7904	501.507	17.611	0	13.0427
BIRP055		Yellow Box	Eucalyptus melliodora	Canowindra	NSW	2019-05-01		10	>30	10	25		10	157.838	681.441	680.333	6	55		15.6	0.0424987	0.279398	13.8	4.2	81.1576	14.4981		40.2925	16.9856	57.2781	<0.5	0	0	0	0	0	0.69391	0		21.8583	55.5956	58.6041	0	23.8119	0	24.1767	0	7.7244
BIRP056		Mugga Ironbark	Eucalyptus sideroxylon	Parkes	NSW	2021-06-01		<5	>30	<5	25		25	30.8399	479.867	223.667	0	0		17.2	0.0729945	0.43113	14	3.84	20.4778	10.8603		34.9589	40.1432	75.1021	<0.5	0	0.82606	0	0	0	0.17757	0		11.9334	0	13.341	0	12.5237	101.369	12.6107	0	7.846
[truncated: 14 more columns]
